# Supplementary material for: Compendium of TCDD-mediated transcriptomic response datasets in mammalian model systems
Source: BMC Genomics. 2017 Jan 13;18:78. doi: 10.1186/s12864-016-3446-z (PMC5237151; doi:10.1186/s12864-016-3446-z)
Supplement: Additional file 1: — Overview of Included TCDD Datasets. (XLSX 16 kb) [file 12864_2016_3446_MOESM1_ESM.xlsx]

## Sheet: TCDD Transcriptomics
Species	Strain/AHR Genotype	Tissue	Sex	Number of Samples	Time (hours)	TCDD Dose	GEO Accession
Human	hMADS	adipose	??	4	48	25 nM	GSE32026
Human	hMADS	adipose	??	4	48	25 nM	GSE32026
Human	primary cell line	hepatocytes	male and female	3	48	0.01 pM	GSE14553
Human	primary cell line	hepatocytes	male and female	3	48	1 pM	GSE14553
Human	primary cell line	hepatocytes	male and female	3	48	10 pM	GSE14553
Human	primary cell line	hepatocytes	male and female	3	48	100 pM	GSE14553
Human	primary cell line	hepatocytes	male and female	3	48	1 nM	GSE14553
Human	primary cell line	hepatocytes	male and female	3	48	10 nM	GSE14553
Human	primary cell line	hepatocytes	male and female	3	48	316 nM	GSE14553
Mouse	AhR-KO	liver	male	3T/3C (AhR-KO)	19	1000 µg/kg	GSE15858
	C57BL/6			6T/6C (AhR-WT)
Mouse	AhR-KO	kidney	male	3T/3C (AhR-KO)	19	1000 µg/kg	GSE15857
	C57BL/6			6T/6C (AhR-WT)
Mouse	DBA/2	liver	male	4T/4C	19	5 µg/kg	NA
Mouse	DBA/2	liver	male	4T/4C	19	500 µg/kg	NA
Mouse	C57BL/6	liver	male	5T/4C	6	500 µg/kg	GSE61037
Mouse	C57BL/6	liver	male	4T/3C	24	500 µg/kg	GSE61037
Mouse	C57BL/6	liver	male	4T/4C	72	500 µg/kg	GSE61037
Mouse	C57BL/6	liver	male	4T/3C	144	500 µg/kg	GSE61037
Mouse	C57BL/6	liver	female	5T/4C	6	500 µg/kg	GSE61037
Mouse	C57BL/6	liver	female	5T/1C	24	500 µg/kg	GSE61037
Mouse	C57BL/6	liver	female	4T/1C	72	500 µg/kg	GSE61037
Mouse	C57BL/6	liver	female	5T/2C	144	500 µg/kg	GSE61037
Mouse	C57BL/6	liver	male	4T/4C	96	125 µg/kg	GSE61038
Mouse	C57BL/6	liver	male	4T/4C	96	250 µg/kg	GSE61038
Mouse	C57BL/6	liver	male	4T/4C	96	500 µg/kg	GSE61038
Mouse	C57BL/6	liver	male	4T/4C	96	1000 µg/kg	GSE61038
Mouse	C57BL/6	liver	female	4T/4C	96	125 µg/kg	GSE61038
Mouse	C57BL/6	liver	female	4T/4C	96	250 µg/kg	GSE61038
Mouse	C57BL/6	liver	female	4T/4C	96	500 µg/kg	GSE61038
Mouse	C57BL/6	liver	female	4T/4C	96	1000 µg/kg	GSE61038
Mouse	rWT	liver	male	4T/5C	96	125 µg/kg	GSE72270
Mouse	rWT	liver	male	4T/5C	96	250 µg/kg	GSE72270
Mouse	rWT	liver	male	4T/5C	96	500 µg/kg	GSE72270
Mouse	rWT	liver	male	3T/5C	96	1000 µg/kg	GSE72270
Mouse	DEL	liver	male	4T/5C	96	125 µg/kg	GSE72270
Mouse	DEL	liver	male	4T/5C	96	250 µg/kg	GSE72270
Mouse	DEL	liver	male	4T/5C	96	500 µg/kg	GSE72270
Mouse	DEL	liver	male	4T/5C	96	1000 µg/kg	GSE72270
Mouse	INS	liver	male	4T/5C	96	125 µg/kg	GSE72270
Mouse	INS	liver	male	4T/5C	96	250 µg/kg	GSE72270
Mouse	INS	liver	male	4T/5C	96	500 µg/kg	GSE72270
Mouse	INS	liver	male	5T/5C	96	1000 µg/kg	GSE72270
Rat	L-E	hypothalamus	male	4T/4C	23	100 µg/kg	GSE61039
Rat	H/W	hypothalamus	male	4T/4C	23	100 µg/kg	GSE61039
Rat	L-E	liver	male	4T/4C	19	100 µg/kg	GSE10083
Rat	H/W	liver	male	4T/4C	19	100 µg/kg	GSE10083
Rat	L-E	liver	male	4T/4C	3	100 µg/kg	GSE10083
Rat	H/W	liver	male	4T/4C	3	100 µg/kg	GSE10083
Rat	L-E	liver	male	4T/4C/4R	96	100 µg/kg	GSE13513
Rat	H/W	liver	male	4T/4C	96	100 µg/kg	GSE13513
Rat	L-E	liver	male	5T/5C/5R	240	100 µg/kg	GSE13513
Rat	H/W	liver	male	5T/5C	240	100 µg/kg	GSE13513
Rat	L-E	adipose	male	4T/4C	24	100 µg/kg	GSE18301
Rat	L-E	adipose	male	4T/4C/4R	96	100 µg/kg	GSE18301
Rat	H/W	adipose	male	4T/4C	24	100 µg/kg	GSE18301
Rat	Ln-A	liver	male	4T/4C	19	100 µg/kg	GSE10083
Rat	Ln-C	liver	male	4T/4C	19	100 µg/kg	GSE10083
Rat	primary cell line	hepatocytes	female	2	48	0.01 pM	GSE14554
Rat	primary cell line	hepatocytes	female	2	48	1 pM	GSE14554
Rat	primary cell line	hepatocytes	female	2	48	10 pM	GSE14554
Rat	primary cell line	hepatocytes	female	2	48	100 pM	GSE14554
Rat	primary cell line	hepatocytes	female	2	48	1 nM	GSE14554
Rat	primary cell line	hepatocytes	female	2	48	10 nM	GSE14554
Rat	primary cell line	hepatocytes	female	2	48	316 nM	GSE14554
